# Supplementary material for: The Relative Effectiveness of Signaling Systems: Relying on External Items Reduces Signaling Accuracy while Leks Increase Accuracy
Source: PLoS One. 2014 Mar 13;9(3):e91725. doi: 10.1371/journal.pone.0091725 (PMC3953539; doi:10.1371/journal.pone.0091725)
Supplement: Model Code S1 — The Java code necessary to compile the model in Eclipse. To compile the model in Eclipse the package name would have to be adjusted on the local machine to match the class references. (ZIP) [file pone.0091725.s001.zip]

Archive with 15 entries (12 files):
- JavaCode/
- JavaCode/DisplayersItemsNotNeeded.txt
- __MACOSX/
- __MACOSX/JavaCode/
- __MACOSX/JavaCode/._DisplayersItemsNotNeeded.txt
- JavaCode/DisplayersNeedItems.txt
- __MACOSX/JavaCode/._DisplayersNeedItems.txt
- JavaCode/FullCumulativeCode.txt
- __MACOSX/JavaCode/._FullCumulativeCode.txt
- JavaCode/FullInstance.txt
- __MACOSX/JavaCode/._FullInstance.txt
- JavaCode/SeqCumulative.txt
- __MACOSX/JavaCode/._SeqCumulative.txt
- JavaCode/SeqInstance.txt
- __MACOSX/JavaCode/._SeqInstance.txt
