# Supplementary material for: The Relative Effectiveness of Signaling Systems: Relying on External Items Reduces Signaling Accuracy while Leks Increase Accuracy
Source: PLoS One. 2014 Mar 13;9(3):e91725. doi: 10.1371/journal.pone.0091725 (PMC3953539; doi:10.1371/journal.pone.0091725)
Supplement: Model Code S1 — The Java code necessary to compile the model in Eclipse. To compile the model in Eclipse the package name would have to be adjusted on the local machine to match the class references. (ZIP) [file pone.0091725.s001.zip › JavaCode/DisplayersNeedItems.txt]

package advertising;

import sim.engine.SimState;
import sim.engine.Steppable;
import sim.engine.Stoppable;
import sim.util.Bag;
import sim.util.Double2D;

@SuppressWarnings("serial")
class Displayers implements Steppable
{
	private Double2D loc;
	private Double2D homeLoc;
	private int totalDisplayEffort = 0;
	private int energyReserves;
	private boolean gotItem = false;
	private Stoppable stopper;
	private int ID;
	
	Displayers(Double2D locOne, Double2D locTwo, int idIN)
	{
		loc = locOne;
		homeLoc = locTwo;
		ID = idIN;
	}
	
	@Override
	public void step(SimState state) 
	{
		if (this.energyReserves > DisplaySpace.getThreshold())
		{
			findItem();
			moveToTerritory();
		}
		
		else
		{
			dropItem();
			forage();
		}
		
		this.energyReserves -= 1;
	}
	
	private void moveToTerritory()
	{
		if (gotItem)
		{
		this.loc = homeLoc;
		DisplaySpace.displayerGrid.setObjectLocation(this,loc);
		display();
		}
		
		else
		search();
	}

	private void display()
	{
		this.totalDisplayEffort += 1;
	}
	
	private void findItem()
	{
		dropItem();
		
		Bag neighbors = DisplaySpace.dItemGrid.getObjectsExactlyWithinDistance( loc, DisplaySpace.getNeighborhood (), true );
		 
		if ( neighbors != null && neighbors.size() > 0)
		{
			neighbors.shuffle ( DisplaySpace.getRand() );
			for ( int i = 0; i < neighbors.size (); i++ )
			{
				DisplayItems dItem = ( DisplayItems ) neighbors.get( i );
				if ( dItem != null )
				{
					dItem.dItemRemoved();
					this.gotItem = true;
					break;
				 }
			 }
		 }
	}
	
	private void dropItem()
	{ this.gotItem = false; }
	
	private void forage()
	{
		Bag neighbors = DisplaySpace.fItemGrid.getObjectsExactlyWithinDistance( loc, DisplaySpace.getNeighborhood (), true );
		 
		if ( neighbors != null && neighbors.size() > 0)
		{
			neighbors.shuffle ( DisplaySpace.getRand() );
			for ( int i = 0; i < neighbors.size (); i++ )
			{
				FoodItems fItem = ( FoodItems ) neighbors.get( i );
				if ( fItem != null )
				{
					fItem.fItemEaten();
					this.energyReserves += DisplaySpace.getSustenance();
					break;
				 }
			 }
		 }
		
		else
		search();
	 }
	
	private void search()
	{
		double x = DisplaySpace.displayerGrid.stx( loc.x + ( DisplaySpace.getRand().nextInt( 21 ) - 10 ) );
		double y = DisplaySpace.displayerGrid.sty( loc.y + ( DisplaySpace.getRand().nextInt( 21 ) - 10 ) );
		Double2D locNew = new Double2D( x, y );
		setLoc( locNew );
	}
	
	void stopMe()
	{
		this.stopper.stop();
	}
	
	void setLoc(Double2D loc) 
	{
		this.loc = loc;
		DisplaySpace.displayerGrid.setObjectLocation(this,loc);
	}
	
	void setReserves(int energyReservesIN)
	{
		this.energyReserves = energyReservesIN;
	}
	
	Stoppable getStopper() {return stopper;}

	void setStopper(Stoppable stopper) {this.stopper = stopper;}

	Double2D getLoc() {return loc;}
	
	boolean getCarrying()
	{
		return this.gotItem;
	}
	
	int getID()
	{
		return this.ID;
	}
	
	int getCumulativeEffort()
	{
		return this.totalDisplayEffort;
	}
}
