# Supplementary material for: The Relative Effectiveness of Signaling Systems: Relying on External Items Reduces Signaling Accuracy while Leks Increase Accuracy
Source: PLoS One. 2014 Mar 13;9(3):e91725. doi: 10.1371/journal.pone.0091725 (PMC3953539; doi:10.1371/journal.pone.0091725)
Supplement: Model Code S1 — The Java code necessary to compile the model in Eclipse. To compile the model in Eclipse the package name would have to be adjusted on the local machine to match the class references. (ZIP) [file pone.0091725.s001.zip › JavaCode/FullCumulativeCode.txt]

package advertising;

import sim.engine.SimState;
import sim.engine.Steppable;
import sim.engine.Stoppable;
import sim.util.Bag;
import sim.util.Double2D;

@SuppressWarnings("serial")
class Receivers implements Steppable
{
	private Double2D loc;
	private int energyReserves;
	private Stoppable stopper;
	int displayerVals [] = new int [DisplaySpace.NUM_INIT_DISPLAYERS];
	
	Receivers(Double2D locIn)
	{
		loc = locIn;
	}
	
	@Override
	public void step(SimState state) 
	{
		if (this.energyReserves > DisplaySpace.getThreshold())
		{
			moveToArena();
			observeDisplayerEffort();
		}
		
		else
		{
			forage();
		}
		this.energyReserves -= 1;
	}
	
	private void moveToArena()
	{
		Double2D middleLoc = new Double2D(DisplaySpace.width / 2.0, DisplaySpace.height / 2.0);
		this.setLoc(middleLoc);
	}
	
	private void observeDisplayerEffort()
	{
		Bag displayersInArena = DisplaySpace.displayerGrid.getObjectsExactlyWithinDistance( loc, 35, true );
		 
		if ( displayersInArena != null && displayersInArena.size() > 0)
		{
			//int numDisplayersSeen = 0;
			displayersInArena.shuffle ( DisplaySpace.getRand() );
			for ( int i = 0; i < displayersInArena.size (); i++ )
			{
				Displayers displayer = ( Displayers ) displayersInArena.get( i );
				if ( displayer != null )
				{
					
					if (displayer.getCarrying())
					{	
					int observedID = displayer.getID();
					int cumulativeVal = displayer.getCumulativeEffort();
					//int modifiedVal = this.displayerVals[observedID];
					//modifiedVal += 1.0;  // This is when receivers can not access the full output of signalers and have to update incrementally.
					this.displayerVals[observedID] = cumulativeVal;
					//numDisplayersSeen++;
					}
				}
			 }
			//System.out.println("Here's my list");
			//System.out.println(numDisplayersSeen);
		 } 
		
		//for (int i = 0; i < DisplaySpace.NUM_INIT_DISPLAYERS; i++)
		//{
		//	System.out.println(displayerVals[i]);
		//}
	}
	
	
	private void forage()
	{
		Bag neighbors = DisplaySpace.fItemGrid.getObjectsExactlyWithinDistance( loc, DisplaySpace.getNeighborhood (), true );
		
		if ( neighbors != null && neighbors.size() > 0)
		{
			neighbors.shuffle ( DisplaySpace.getRand() );
			for ( int i = 0; i < neighbors.size (); i++ )
			{
				FoodItems fItem = ( FoodItems ) neighbors.get( i );
				if ( fItem != null )
				{
					fItem.fItemEaten();
					this.energyReserves += DisplaySpace.getSustenance();
					break;
				 }
			 }
		 }
		
		else
		search();
	 }
	
	private void search()
	{
		double x = DisplaySpace.receiverGrid.stx( loc.x + ( DisplaySpace.getRand().nextInt( 11 ) - 5 ) );
		double y = DisplaySpace.receiverGrid.sty( loc.y + ( DisplaySpace.getRand().nextInt( 11 ) - 5 ) );
		Double2D locNew = new Double2D( x, y );
		setLoc( locNew );
	}
	
	
	void stopMe()
	{
		this.stopper.stop();
	}
	
	Stoppable getStopper() {return stopper;}

	void setStopper(Stoppable stopper) {this.stopper = stopper;}

	Double2D getLoc() {return loc;}

	void setLoc(Double2D loc) 
	{
		this.loc = loc;
		DisplaySpace.receiverGrid.setObjectLocation(this,loc);
	}
	
	void setEnergy(int energyIn)
	{
		this.energyReserves = energyIn;
	}
	
	int returnListSize()
	{
		return displayerVals.length;
	}

}
